# Supplementary material for: Protective Effects of Lignin-Carbohydrate Complexes from Wheat Stalk against Bisphenol a Neurotoxicity in Zebrafish via Oxidative Stress
Source: Antioxidants (Basel). 2021 Oct 18;10(10):1640. doi: 10.3390/antiox10101640 (PMC8533324; doi:10.3390/antiox10101640)
Supplement: Supplementary file 1 [file antioxidants-10-01640-s001.zip]

Archive with 1 entries (1 files):
- antioxidants-1348427-supplementary.pdf
